# Supplementary material for: Differentiating Enchondromas and Atypical Cartilaginous Tumors in Long Bones with Computed Tomography and Magnetic Resonance Imaging
Source: Diagnostics (Basel). 2022 Sep 9;12(9):2186. doi: 10.3390/diagnostics12092186 (PMC9497620; doi:10.3390/diagnostics12092186)
Supplement: Supplementary file 1 [file diagnostics-12-02186-s001.zip]

Archive with 1 entries (1 files):
- diagnostics-1852608-supplementary.pdf
